# Supplementary material for: Early Pharmacological Profiling of Antiproliferative Compounds by Live Cell Imaging
Source: Molecules. 2022 Aug 17;27(16):5261. doi: 10.3390/molecules27165261 (PMC9415461; doi:10.3390/molecules27165261)
Supplement: Supplementary file 1 [file molecules-27-05261-s001.zip]

Archive with 5 entries (5 files):
- molecules-1834059-supplementary.pdf
- Video S1 Ctrl.avi
- Video S2 PTX.avi
- Video S3 CLC.avi
- Video S4 VBL.avi
